# Supplementary material for: Contrasting fine-scale genetic structure of two sympatric clonal plants in an alpine swampy meadow featured by tussocks
Source: PLoS One. 2018 Dec 21;13(12):e0209572. doi: 10.1371/journal.pone.0209572 (PMC6303067; doi:10.1371/journal.pone.0209572)
Supplement: S1 Table — (XLS) [file pone.0209572.s001.xls]

## Sheet: t-test between species
Species	sample size	Abu			Cov			Hei
		Mean(±SE)	t	p	Mean(±SE)	t	p	Mean(±SE)	t	p
Kob	14	20.786(±1.044)	9.999	4.802e-08	14.929(±1.749)	12.578	1.329e-11	28.929(±1.521)	10.642	4.559e-09
Bly	14	59.143(±3.691)			55.357(±2.696)			11.357(±0.643)

## Sheet: raw data
tussock/site	species	N	Cov	Hei
1	Kob	26	10	32
1	Bly	80	70	10
2	Kob	16	20	31
2	Bly	60	55	12
3	Kob	26	15	23
3	Bly	70	40	10
4	Kob	21	18	20
4	Bly	80	70	12
5	Kob	18	10	20
5	Bly	42	45	12
6	Kob	13	30	35
6	Bly	50	60	10
7	Kob	20	25	34
7	Bly	60	60	8
8	Kob	25	8	35
8	Bly	75	65	12
9	Kob	22	14	25
9	Bly	40	50	11
10	Kob	21	15	27
10	Bly	56	60	8
11	Kob	20	7	37
11	Bly	60	55	12
12	Kob	17	10	26
12	Bly	50	40	10
13	Kob	21	12	27
13	Bly	65	60	16
14	Kob	25	15	33
14	Bly	40	45	16

## Sheet: spatial coordinates
tussock	sampled individuals(for each species)	x	y
1	1-1	19.6	19.7
1	1-2	19.6	19.7
1	1-3	19.6	19.7
2	2-1	12.5	20
2	2-2	12.5	20
2	2-3	12.5	20
3	3-1	5.4	20
3	3-2	5.4	20
3	3-3	5.4	20
4	4-1	1.4	20
4	4-2	1.4	20
4	4-3	1.4	20
5	5-1	3.8	15.4
5	5-2	3.8	15.4
5	5-3	3.8	15.4
6	6-1	8.17	15
6	6-2	8.17	15
6	6-3	8.17	15
7	7-1	11.1	15
7	7-2	11.1	15
7	7-3	11.1	15
8	8-1	19.9	14.9
8	8-2	19.9	14.9
8	8-3	19.9	14.9
9	9-1	20	7.5
9	9-2	20	7.5
9	9-3	20	7.5
10	10-1	14.6	5.2
10	10-2	14.6	5.2
10	10-3	14.6	5.2
11	11-1	1.8	0.56
11	11-2	1.8	0.56
11	11-3	1.8	0.56
12	12-1	5.3	0
12	12-2	5.3	0
12	12-3	5.3	0
13	13-1	14.4	4.8
13	13-2	14.4	4.8
13	13-3	14.4	4.8
14	14-1	18.26	1.97
14	14-2	18.26	1.97
14	14-3	18.26	1.97
