# Supplementary material for: Contrasting fine-scale genetic structure of two sympatric clonal plants in an alpine swampy meadow featured by tussocks
Source: PLoS One. 2018 Dec 21;13(12):e0209572. doi: 10.1371/journal.pone.0209572 (PMC6303067; doi:10.1371/journal.pone.0209572)
Supplement: S2 Table — (XLS) [file pone.0209572.s002.xls]

## Sheet:  sequences of adaptors
Adaptors	Sequence (5'–3')
Ada1a	ACACTCTTTCCCTACACGACGCTGTTCCGATCTNNN
Ada1b	AGATCGGAACAGC(AminoC6)
Ada2a	GTGACTGGAGTTCAGACGTGTGCTCTTCACGANNN
Ada2b	TCGTGAAGAGCAC(AminoC6)
Ada3a	ACACTCTTTCCCTACACGACGCTCTTCATCGNNN
Ada3b	CGATGAAGAGCGT(AminoC6)
Ada4a	GTGACTGGAGTTCAGACGTGTGCTCTTCAGCANNN
Ada4b	TGCTGAAGAGCAC(AminoC6)
Ada5a	ACACTCTTTCCCTACACGACGCTCTTCATGCNNN
Ada5b	GCATGAAGAGCGT(AminoC6)
Ada6a	GTGACTGGAGTTCAGACGTGTGCTCTTCAGACNNN
Ada6b	GTCTGAAGAGCAC(AminoC6)
Ada7a	ACACTCTTTCCCTACACGACGCTCTTCAGTCNNN
Ada7b	GACTGAAGAGCGT(AminoC6)
Ada8a	GTGACTGGAGTTCAGACGTGTGCTCTTCACAGNNN
Ada8b	CTGTGAAGAGCAC(AminoC6)
Ada9a	ACACTCTTTCCCTACACGACGCTCTTCACTGNNN
Ada9b	CAGTGAAGAGCGT(AminoC6)
Ada10a	GTGACTGGAGTTCAGACGTGTGCTGTTCCGATCTNNN
Ada10b	AGATCGGAACAGC(AminoC6)
The 3' end of the short oligonucleotide of each adaptor is blocked with an amine group to prevent extension. Selective adaptors can be created by modifying the cohesive ends of standard adaptors

## Sheet: primers
Primers	Sequence (5'–3')
Prim1	ACACTCTTTCCCTACACGACGCT
Prim2	GTGACTGGAGTTCAGACGTGTGCT
BioPrim1	(biotin)-ACACTCTTTCCCTACACGACGCT
BioPrim2	(biotin)-GTGACTGGAGTTCAGACGTGTGCT
Primer3	AATGATACGGCGACCACCGAGATCTACACTCTTTCCCTACACGACGCTCTTCCGATCT
IndexPrimer	CAAGCAGAAGACGGCATACGAGATXXXXXXGTGACTGGAGTTCAGACGTGTGCTCTTCCGATCT
BioPrim1 and BioPrim2 are biotin-labeled primers. The positions of the barcode sequence in the index primer are indicated by ‘XXXXXX’.
