# Supplementary material for: Contrasting fine-scale genetic structure of two sympatric clonal plants in an alpine swampy meadow featured by tussocks
Source: PLoS One. 2018 Dec 21;13(12):e0209572. doi: 10.1371/journal.pone.0209572 (PMC6303067; doi:10.1371/journal.pone.0209572)
Supplement: S3 Table — (XLS) [file pone.0209572.s003.xls]

## Sheet: t-test between species
layer	variable	df	p value	Kob mean	Bly mean
1	OM	6.187	0.883	344.331	323.252
1	N	7.958	0.906	219.975	227.942
1	P	5.585	0.829	37.0064	40.5766
1	K	7.781	0.071	487.132	331.783
1	pH	6.826	0.137	7.048	7.668
1	EC	7.516	0.57	0.52942	0.66222
1	SHC	7.824	0.641	5.03639	3.93618
1	wc	4.8993	0.1652	37.5543	31.0141
2	OM	6.6125	0.8411	300.96	272.248
2	N	5.6282	0.3678	267.726	209.108
2	P	7.548	0.6146	48.5343	40.7951
2	K	6.8784	0.3313	416.346	323.723
2	pH	6.543	0.05567	6.742	7.678
2	EC	7.5633	0.1284	0.29212	0.61344
2	SHC	7.9938	0.7219	4.17781	3.32745
2	wc	6.5971	0.09411	37.9914	29.9576
3	OM	7.2617	0.5733	303.036	227.939
3	N	7.9135	0.7678	176.173	192.07
3	P	7.0788	0.7686	35.5414	32.3958
3	K	7.2378	0.6004	427.447	367.037
3	pH	6.7078	0.01752	6.786	7.77
3	EC	7.9161	0.5414	0.47582	0.59836
3	SHC	7.9777	0.5812	4.21636	2.93865
3	wc	7.7617	0.1857	37.3366	30.6521
4	OM	7.9148	0.6125	299.137	227.119
4	N	7.6753	0.9942	223.555	224.101
4	P	5.3424	0.7638	40.2064	36.9566
4	K	7.5217	0.2304	402.654	287.559
4	pH	6.2652	0.2805	6.818	7.12
4	EC	5.2753	0.5734	0.68622	0.50378
4	SHC	7.6168	0.5513	4.40984	2.85641
4	wc	7.4312	0.4488	35.7942	31.6298
5	OM	7.9989	0.8019	293.975	260.274
5	N	7.921	0.5257	220.328	184.135
5	P	6.2429	0.1766	40.8788	28.1889
5	K	7.998	0.1733	521.258	326.138
5	pH	5.585	0.08689	6.732	7.608
5	EC	7.4697	0.3367	0.432	0.7073
5	SHC	7.7453	0.7947	4.31743	3.70132
5	wc	7.6552	0.7138	34.7169	32.4852
6	OM	6.5503	0.7184	253.193	313.886
6	N	6.9414	0.4322	182.207	237.799
6	P	6.4255	0.9051	45.6086	43.7056
6	K	4.5399	0.5437	439.854	345.677
6	pH	6.4831	0.05955	7.105	7.804
6	EC	4.308	0.6041	0.754375	0.584
6	SHC	5.5715	0.8519	3.91491	4.51247
6	wc	5.7759	0.758	31.2832	33.4633

## Sheet: raw data
Species	tussock/site	depth	OM(g/kg)	aN(mg/kg)	aP(mg/kg)	aK(mg/kg)	pH	EC(mS/cm)	SHC(cm/min)	wc(%)
Kob	2	1	407.521	293.995	50.2406	434.777	6.77	0.853	6.50543	36.6555
Kob	2	2	389.358	292.599	55.5703	394.68	6.48	0.1935	6.00214	41.177
Kob	2	3	336.845	124.657	14.4172	332.184	6.83	0.2046	4.48212	42.1532
Kob	2	4	312.08	202.697	45.0775	313.186	6.49	0.1063	3.86832	44.1822
Kob	2	5	327.272	206.118	43.7401	488.444	6.37	0.0817	4.03186	44.8164
Kob	2	6	303.416	212.774	48.6495	328.356	6.73	0.6385	3.61624	45.3066
Kob	4	1	508.43	356.518	53.4168	482.45	6.42	0.4386	9.39748	40.3522
Kob	4	2	515.907	338.432	72.2536	514.403	6.78	0.2657	9.44674	43.1589
Kob	4	3	504.93	280.854	38.82	480.579	6.49	0.6488	8.96467	44.8407
Kob	4	4	562.948	375.573	50.6504	430.848	6.87	0.5685	10.9453	45.9386
Kob	4	5	478.622	287.266	44.5283	670.405	6.45	0.5639	7.69612	45.7039
Kob	4	6	NA	NA	NA	NA	NA	NA	NA	NA
Kob	7	1	125.623	171.725	22.3585	353.483	7.17	0.1964	0.876294	35.1395
Kob	7	2	143.337	268.343	19.1267	302.336	6.1	0.1914	1.14532	36.9275
Kob	7	3	114.713	78.4335	43.8141	329.155	6.34	0.8392	0.89991	37.4781
Kob	7	4	120.649	111.41	31.8507	265.21	6.57	1.476	0.653593	32.4147
Kob	7	5	108.934	120.946	41.0511	322.376	6.65	0.4832	0.777309	28.6727
Kob	7	6	110.339	84.1288	49.4182	364.399	7.12	0.78	0.787687	23.4728
Kob	12	1	403.554	135.143	23.319	695.992	7.43	0.1331	5.58257	40.8383
Kob	12	2	309.544	253.807	56.8994	542.502	7.17	0.071	3.40777	37.9877
Kob	12	3	405.798	192.717	33.0717	656.954	7.24	0.604	5.78741	34.0745
Kob	12	4	424.382	263.276	43.2229	660.078	7.1	1.193	6.15579	33.0593
Kob	12	5	502.174	335.983	49.4105	787.625	6.84	0.9462	8.88231	31.8947
Kob	12	6	570.395	294.905	70.296	816.723	7.04	1.469	11.1232	34.5669
Kob	13	1	276.525	142.496	35.6971	468.959	7.45	1.026	2.82018	34.7863
Kob	13	2	146.652	185.45	38.8213	327.812	7.18	0.739	0.887055	30.7059
Kob	13	3	152.896	204.206	47.5842	338.367	7.03	0.0825	0.947686	28.1367
Kob	13	4	75.6246	164.822	30.2307	343.95	7.06	0.0873	0.426175	23.3761
Kob	13	5	52.8732	151.329	25.6639	337.439	7.35	0.085	0.19957	22.4966
Kob	13	6	28.6216	137.02	14.0706	249.937	7.53	0.13	0.132561	21.7865
Bly	2	1	608.254	312.714	49.2715	434.583	7.12	0.6349	7.73129	34.1569
Bly	2	2	623.86	299.013	61.8251	324.834	7.08	0.583	7.52256	31.9311
Bly	2	3	551.813	317.525	54.8783	481.274	7.21	0.4529	8.1512	33.7762
Bly	2	4	531.193	393.026	55.9463	329.864	6.56	0.578	7.47249	34.801
Bly	2	5	448.191	320.967	52.7626	330.727	6.69	0.868	7.15777	35.3203
Bly	2	6	453.545	363.911	60.9523	320.758	7.14	0.313	7.09364	37.5665
Bly	4	1	600.803	358.616	91.0964	407.602	7.22	0.7263	8.31397	36.7072
Bly	4	2	472.915	371.596	74.0353	589.075	7.06	0.5647	7.16613	35.7089
Bly	4	3	388.317	246.031	44.099	653.375	7.32	0.635	5.29106	34.9174
Bly	4	4	404.215	321.324	58.4994	451.522	7.26	0.2583	5.70557	37.3915
Bly	4	5	395.331	122.894	21.6415	649.836	7	0.274	5.67119	37.4619
Bly	4	6	574.118	289.188	66.9266	451.485	7.52	0.8325	8.4267	36.7751
Bly	7	1	20.4167	134.439	11.4221	166.259	8.67	0.209	0.0917672	16.0035
Bly	7	2	14.6976	133.936	12.9707	130.975	8.74	0.22	0.0678199	16.2146
Bly	7	3	11.6631	132.83	10.6026	141.922	8.69	0.2	0.0604588	16.5664
Bly	7	4	10.7513	132.489	9.67072	118.001	6.65	0.237	0.0624004	19.5
Bly	7	5	6.8544	133.009	16.1419	71.8156	8.92	0.197	0.0545091	17.9647
Bly	7	6	8.71265	132.867	13.1451	126.244	8.68	0.227	0.0589328	17.9667
Bly	12	1	257.426	115.007	16.193	358.457	7.21	0.6749	2.60773	35.1944
Bly	12	2	87.6261	161.122	23.4729	286.941	7.25	0.5585	0.54127	31.75
Bly	12	3	76.5125	147.784	15.1096	277.106	7.65	0.7496	0.486375	33.6042
Bly	12	4	82.4398	157.384	21.8473	263.134	7.41	0.8396	0.395807	33.8426
Bly	12	5	72.6616	145.701	13.9638	268.512	7.73	0.8435	0.348353	34.3333
Bly	12	6	117.146	116.105	29.4497	325.85	7.69	0.7895	0.659158	35.0261
Bly	13	1	129.36	218.933	34.8998	292.013	8.12	1.066	0.936134	33.0085
Bly	13	2	162.142	79.8749	31.6714	286.787	8.26	1.141	1.33949	34.1834
Bly	13	3	111.39	116.181	37.2894	281.508	7.98	0.9543	0.704182	34.3965
Bly	13	4	106.998	116.28	38.8191	275.274	7.72	0.606	0.645778	32.6141
Bly	13	5	378.332	198.106	36.4347	309.799	7.7	1.354	5.27476	37.3456
Bly	13	6	415.907	286.924	48.0545	504.047	7.99	0.758	6.32394	39.9822
