# Supplementary material for: Contrasting fine-scale genetic structure of two sympatric clonal plants in an alpine swampy meadow featured by tussocks
Source: PLoS One. 2018 Dec 21;13(12):e0209572. doi: 10.1371/journal.pone.0209572 (PMC6303067; doi:10.1371/journal.pone.0209572)
Supplement: S4 Table — (XLS) [file pone.0209572.s004.xls]

## Sheet: Bly
Sample	Clean/Adapter Reads	Enzyme Reads	Percent	Tag number	Depth	Mapping rate
P1-1	5023019	4714581	0.9386	52952	63.7	0.715449
P1-2	4118295	3863870	0.9382	46253	60.02	0.718478
P1-3	3985844	3910131	0.981	48543	51.49	0.639232
P2-1	4538673	4408476	0.9713	49976	60.58	0.686756
P2-2	5805466	5674550	0.9774	52452	75.17	0.694825
P2-3	4109574	3994785	0.9721	51150	52.7	0.674781
P3-1	3194924	3120928	0.9768	50780	42.1	0.685001
P3-2	4185247	4051747	0.9681	49986	52.26	0.644726
P3-3	4037558	3837734	0.9505	49145	55.25	0.707517
P4-1	3827065	3687983	0.9637	51982	51.07	0.71983
P4-2	4677166	4473499	0.9565	47257	59.98	0.633615
P4-3	4407809	4110506	0.9326	46444	57.6	0.650814
P5-1	5565086	5311819	0.9545	51178	72.81	0.701505
P5-2	5014686	4759038	0.949	47173	71.98	0.713487
P6-1	4821776	4629833	0.9602	50014	62.35	0.673539
P6-2	5710377	5547190	0.9714	51720	78.34	0.730414
P6-3	4184806	4039011	0.9652	50421	54.06	0.674858
P7-1	2975513	2870542	0.9647	50903	38.08	0.675268
P7-2	3621632	3442565	0.9506	49690	33.6	0.484983
P7-3	4290415	4022576	0.9376	45856	63.46	0.723422
P8-1	4325507	4134906	0.9559	53123	56.21	0.722155
P8-2	5013426	4838177	0.965	51994	64.9	0.697455
P9-1	5851084	5612839	0.9593	52060	76.95	0.713724
P9-2	5146398	4879767	0.9482	47370	73.11	0.70971
P9-3	4900153	4650098	0.949	48810	65.44	0.686894
P10-1	4877960	4308989	0.8834	39821	73.54	0.679611
P10-2	4118562	3905998	0.9484	42654	61.9	0.675956
P10-3	4672331	4469869	0.9567	32824	42.87	0.314811
P11-1	3255089	3099839	0.9523	54244	37.92	0.663561
P11-2	4055025	3610523	0.8904	50726	51.42	0.722425
P11-3	3534338	3183563	0.9008	52816	42.52	0.705416
P12-1	3089148	2958131	0.9576	56180	42.37	0.804679
P12-2	4176643	3971980	0.951	50690	55.92	0.713645
P12-3	4337931	4155801	0.958	50388	35.85	0.434672
P13-2	4676204	4525820	0.9678	26471	47.81	0.279635
P13-3	4659272	4512053	0.9684	56607	35.07	0.439979
P14-1	3524890	3390817	0.962	51041	46.87	0.705521
P14-2	3365151	3183826	0.9461	49370	44.4	0.688489
P14-3	2654713	2574213	0.9697	49484	37.21	0.715286
				48988.4		0.656978

## Sheet: Kob
Sample	Clean/Adapter Reads	Enzyme Reads	Percent	Tag number	Depth	Mapping rate
T1-1	4231381	4060017	0.9595	56715	49.64	0.693429
T1-2	3403495	3306518	0.9715	56757	39.13	0.671674
T1-3	4537752	4366228	0.9622	58779	50.17	0.675398
T2-1	4235948	3972798	0.9379	53461	49.26	0.66288
T2-2	5324402	5050602	0.9486	52727	65.06	0.67921
T2-3	4167202	3996524	0.959	52612	50.55	0.665462
T3-1	4524447	4358561	0.9633	55670	53.07	0.67784
T3-2	5360023	5124627	0.9561	56845	59.74	0.662667
T3-3	4176277	3985766	0.9544	56562	48.55	0.688973
T4-1	4491393	4334748	0.9651	52388	52.58	0.63546
T4-2	3348476	3227161	0.9638	52102	42	0.678083
T4-3	4587952	4350233	0.9482	52908	53.57	0.651524
T5-1	4569920	4452828	0.9744	52031	56.4	0.65903
T5-2	3777595	3654696	0.9675	51252	45.94	0.644244
T5-3	5032720	4911466	0.9759	53133	59.81	0.647034
T6-1	4142691	3921453	0.9466	55106	48.73	0.684776
T6-2	3893300	3674611	0.9438	54830	43.87	0.654598
T6-3	4782806	4525228	0.9461	52048	57.73	0.663996
T7-1	4317057	4030092	0.9335	48206	53.93	0.645084
T7-2	5122627	4981453	0.9724	52182	58.76	0.615526
T7-3	3814403	3621860	0.9495	52388	44.21	0.639471
T8-1	4709948	4554955	0.9671	52325	57.57	0.661335
T8-2	3096383	2964916	0.9575	51024	38.63	0.664794
P8-3	4484713	4305984	0.9601	53136	52.53	0.648222
T9-1	4102250	3895845	0.9497	52842	47.98	0.650785
T9-2	4259343	4073326	0.9563	52564	52.21	0.673741
T9-3	3129273	3008719	0.9615	56799	35.29	0.666209
T10-2	3913384	3539997	0.9046	49165	47.28	0.656645
T10-3	3996835	3820816	0.956	53512	47.72	0.668337
T11-1	5132693	4911270	0.9569	52712	62.63	0.672199
T11-2	4312136	4046519	0.9384	50462	53.48	0.666921
T11-3	4048807	3615398	0.893	46644	48.5	0.625722
T12-1	5190866	5020590	0.9672	51421	60.78	0.62251
T12-2	4351329	4175625	0.9596	51851	53.72	0.66707
T12-3	4276630	4128299	0.9653	52208	50.81	0.642562
T13-1	3086309	2937780	0.9519	51076	39.67	0.689699
T13-2	3998988	3773551	0.9436	51488	48.58	0.662847
T13-3	4313448	3994201	0.926	51846	51.59	0.669655
T14-1	3764375	3580711	0.9512	51651	45.09	0.650414
T14-2	2433221	2248444	0.9241	54750	27.11	0.660133
T14-3	4154968	3989164	0.9601	55603	47.89	0.667515
				52970.3		0.660577
